# Supplementary material for: Phylogeographic Diversity Analysis of Bipolaris sorokiniana (Sacc.) Shoemaker Causing Spot Blotch Disease in Wheat and Barley
Source: Genes (Basel). 2022 Nov 24;13(12):2206. doi: 10.3390/genes13122206 (PMC9778185; doi:10.3390/genes13122206)
Supplement: Supplementary file 1 [file genes-13-02206-s001.zip]

Archive with 1 entries (1 files):
- genes-2005040-supplementary.pdf
